# Supplementary material for: In Silico Investigation of TATA-Binding Protein as a Therapeutic Target for Chagas Disease: Insights into FDA Drug Repositioning
Source: Pharmaceuticals (Basel). 2025 Jun 4;18(6):845. doi: 10.3390/ph18060845 (PMC12195786; doi:10.3390/ph18060845)
Supplement: Supplementary file 1 [file pharmaceuticals-18-00845-s001.zip]

Archive with 1 entries (1 files):
- pharmaceuticals-3627097-supplementary.pdf
